# Supplementary material for: Immunotherapy Discontinuation in Metastatic Melanoma: Lessons from Real-Life Clinical Experience
Source: Cancers (Basel). 2021 Jun 20;13(12):3074. doi: 10.3390/cancers13123074 (PMC8234591; doi:10.3390/cancers13123074)
Supplement: Supplementary file 1 [file cancers-13-03074-s001.zip]

Archive with 1 entries (1 files):
- cancers-1250738-supplementary.pdf
